# Supplementary material for: Neogenin suppresses tumor progression and metastasis via inhibiting Merlin/YAP signaling
Source: Cell Death Discov. 2023 Feb 6;9:47. doi: 10.1038/s41420-023-01345-w (PMC9902585; doi:10.1038/s41420-023-01345-w)
Supplement: Supplementary file 12 — Supplementary Table S4 [file 41420_2023_1345_MOESM12_ESM.csv]

	EMT_Corr	EMT_Pval	CellCycle_Corr	CellCycle_Pval
PTCH1	-0.366398265	5.38E-233	-0.186527703	1.07E-58
CADM4	-0.325462728	1.95E-181	-0.186351477	1.38E-58
ZNRF3	-0.260299429	1.92E-114	-0.130556851	2.18E-29
NEO1	-0.232332173	6.44E-91	-0.142310193	1.18E-34
ACVR2B	-0.22804535	1.42E-87	-0.059973189	2.57E-07
AMIGO1	-0.217450166	1.32E-79	-0.55753933	0
CELSR2	-0.175118773	7.65E-52	-0.119784246	5.76E-25
VAC14	-0.167471058	1.67E-47	0.091114291	4.59E-15
GPR135	-0.160419179	1.10E-43	-0.484257752	0
SCARB1	-0.15792468	2.25E-42	0.011384154	0.328446848
LRP8	-0.146389286	1.37E-36	0.332842549	3.65E-190
CUL5	-0.145446346	3.88E-36	-0.161343607	3.56E-44
ATP5B	-0.139040627	1.10E-197	-0.05753933	9.18E-29
TRPV1	-0.126178159	1.52E-27	-0.098696418	2.02E-17
IL11RA	-0.121516921	1.19E-25	-0.358657665	1.20E-222
TRIM27	-0.11953806	7.19E-25	0.425813772	0
ASGR1	-0.099834823	8.60E-18	-0.049693868	1.97E-05
FZD5	-0.077347403	2.94E-11	0.02757995	0.017888769
APP	-0.070562134	1.32E-09	-0.316330244	5.74E-171
EBP	-0.068033035	5.01E-09	0.422658095	0
LGR4	-0.064510027	2.97E-08	0.027696043	0.017412323
EFNA3	-0.02315646	0.046809888	0.374176109	1.10E-243
GPC1	-0.009363718	0.421513121	-0.138155128	9.72E-33
EPOR	-0.001477847	0.899052485	-0.191700452	5.92E-62
KLRG1	0.004675278	0.688178693	-0.166767664	4.08E-47
RXRA	0.004705946	0.686241762	-0.300229017	2.17E-153
NLGN2	0.013069985	0.261873075	-0.164641624	5.96E-46
PLXNA2	0.037784946	0.001176086	-0.186822579	7.04E-59
ITGA6	0.046432353	6.67E-05	0.021141455	0.06952627
IGF1R	0.047979386	3.77E-05	-0.249177682	9.99E-105
PVRIG	0.048501807	3.10E-05	0.001210515	0.917240314
TNFRSF14	0.060457718	2.05E-07	-0.029086764	0.012513062
LRP11	0.061742867	1.13E-07	0.012485131	0.283825608
KREMEN1	0.066182151	1.29E-08	-0.093456748	8.99E-16
MCC	0.069437531	2.41E-09	-0.299669969	8.45E-153
PCDH17	0.073646536	2.45E-10	-0.239517266	1.12E-96
BCAM	0.08586348	1.53E-13	-0.178985787	4.09E-54
SEC63	0.08814951	3.42E-14	-0.076178473	5.80E-11
ATP6AP2	0.112007927	5.16E-22	-0.032417884	0.005377891
LTB4R2	0.121003338	1.90E-25	0.128785528	1.24E-28
PLXNA1	0.149725816	3.24E-38	0.323768727	1.82E-179
LAMA5	0.152009973	2.37E-39	-0.006976425	0.549264003
PTPRF	0.159094858	5.51E-43	0.192043317	3.57E-62
BMPR2	0.179115223	3.43E-54	-0.303632768	5.16E-157
LOXL3	0.181555896	1.18E-55	0.125449091	3.04E-27
M6PR	0.183428248	8.66E-57	0.20983202	3.92E-74
EFNA1	0.189161154	2.42E-60	0.113264274	1.77E-22
SLC1A5	0.193211056	6.35E-63	0.405104734	3.30E-289
FGFR1	0.198542431	2.07E-66	-0.061111536	1.52E-07
TNFRSF11A	0.202157502	7.81E-69	0.280501105	2.45E-133
LTB4R	0.20488884	1.07E-70	0.145622256	3.20E-36
KCNJ2	0.207516836	1.64E-72	-0.137947675	1.21E-32
FZD4	0.213403903	1.13E-76	-0.425124349	0
EPHA2	0.229712776	7.24E-89	0.13286436	2.20E-30
CSF1	0.233284141	1.14E-91	-0.107205909	2.73E-20
IL17RA	0.239787459	6.77E-97	0.084075621	4.84E-13
CD44	0.24552347	1.22E-101	0.128190121	2.21E-28
ESAM	0.25922542	1.75E-113	-0.387497587	1.08E-262
CD1D	0.275602731	1.32E-128	-0.127234303	5.54E-28
ACVRL1	0.299753726	6.90E-153	-0.101719139	2.05E-18
TLR1	0.30549969	5.06E-159	0.034466551	0.003081519
TNFRSF1B	0.318678834	1.26E-173	0.063887496	4.03E-08
NOTCH2	0.335938502	6.73E-194	-0.025724014	0.027208467
SEMA3F	0.336699313	8.02E-195	0.054959112	2.34E-06
ANTXR2	0.339367996	4.38E-198	-0.068611034	3.71E-09
KDR	0.363998386	9.34E-230	-0.275094069	4.04E-128
IL3RA	0.395396248	2.18E-274	-0.123555752	1.80E-26
UNC5B	0.39661627	3.19E-276	-0.048528732	3.07E-05
OSMR	0.517489045	0	-0.025379384	0.029337878
