# Supplementary material for: Neogenin suppresses tumor progression and metastasis via inhibiting Merlin/YAP signaling
Source: Cell Death Discov. 2023 Feb 6;9:47. doi: 10.1038/s41420-023-01345-w (PMC9902585; doi:10.1038/s41420-023-01345-w)
Supplement: Supplementary file 14 — Supplementary Table S6 [file 41420_2023_1345_MOESM14_ESM.xlsx]

## Sheet: NEO1 Correlated Genes
GENE	Significant_Count
RPL29	4
DCP1A	4
ZCRB1	4
TBCC	3
FAM210A	3
PHLDA2	3
IL11	3
ADAMTS12	3
PPP1R27	3
VDAC2	3
TMEM263	3
TRPM8	3
ACOT8	3
MAF1	3
RSL1D1	3
SNX6	3
SH2D1A	3
LDHA	3
UBE2E2	3
C11orf54	3
SERAC1	3
HOXA7	3
MINOS1-NBL1	3
FAM160A1	3
SRSF1	3
ST3GAL1	3
CCDC58	3
FAM162A	3
PPID	3
MIER1	3
HOXB2	3
FANK1	3
YARS2	3
CBWD1	3
NOP58	3
MPLKIP	3
AKIRIN2	3
METAP1	3
DUSP12	3
S100A10	3
PITPNM3	3
CD248	3
LGALS7B	3
MAGEB1	3
TIMM9	3
TGM4	3
HMGA1	3
HPRT1	3
HOXA2	3
HSPA6	3
CHI3L1	3
NKG7	3
KRTAP19-5	2
AMTN	2
ATG101	2
PDX1	2
CFH	2
CCDC169	2
KRTAP4-2	2
UBASH3A	2
FBLN7	2
ROPN1	2
PRR20C	2
YAP1	2
PLPPR1	2
KCNE1	2
MYOM2	2
CXCL1	2
VMP1	2
NKX3-1	2
PCDHGA7	2
PSORS1C2	2
LCMT2	2
KLRC3	2
PUS1	2
SEC31A	2
AANAT	2
OR8G1	2
ZCCHC12	2
KRT24	2
SSX2B	2
FOXP3	2
SPATA31A3	2
EOMES	2
BCL2L14	2
P3H3	2
PRSS51	2
SMCO2	2
DOK2	2
AJM1	2
MTCP1	2
TTR	2
UPK1A	2
MRM3	2
CABCOCO1	2
RBBP5	2
WDR54	2
MAP1LC3B2	2
GPSM3	2
CHMP2B	2
PDLIM1	2
IL12RB1	2
FRG2	2
SKOR1	2
GRIPAP1	2
OR1S1	2
AL136295.9	2
TFAP2A	2
USP17L17	2
FOXA3	2
LMLN	2
FAM133A	2
ZAR1L	2
MRPS18C	2
RNASE12	2
CT476828.10	2
NOX4	2
SLC30A3	2
RTN4RL1	2
TIGD1	2
TENT4B	2
ELAVL4	2
HEPACAM2	2
APOPT1	2
TCP11X2	2
SMIM23	2
MRGPRG	2
ACOT9	2
GLRX3	2
NDUFAF1	2
SPATA31A6	2
NLE1	2
HGD	2
RRP7A	2
C19orf70	2
AC010422.8	2
KRIT1	2
ARHGAP29	2
WDR97	2
KIAA1257	2
PARVB	2
CCK	2
YWHAQ	2
CCNO	2
WDSUB1	2
PSG4	2
B4GALNT2	2
C14orf132	2
SRP19	2
DENND2D	2
SPACA7	2
PSMB11	2
LCT	2
DPH3	2
IL20	2
NEXMIF	2
ZNF525	2
ZNF560	2
DPYSL3	2
WDR53	2
SCYGR6	2
CCNQ	2
IL4	2
OR4S2	2
OR51A4	2
TTC19	2
RALY	2
CLEC4M	2
MAGEA9B	2
SIGLEC6	2
ADAMTS3	2
VPREB1	2
SPAG4	2
ACTL7B	2
KRTAP6-2	2
CD70	2
DAW1	2
RAB29	2
BANP	2
CFD	2
NATD1	2
IK	2
IZUMO2	2
TEAD2	2
PLAC9	2
RPP38	2
WDR18	2
CDC42EP5	2
MMP24	2
2022-03-08	2
PNRC2	2
GGNBP2	2
KRT23	2
KISS1R	2
MYCL	2
CSAG3	2
TNFSF10	2
DNAAF1	2
USP17L20	2
PRSS42	2
PDCD5	2
DEFB105A	2
CDKN2AIPNL	2
RMND1	2
C12orf65	2
ANKRD42	2
NUDT3	2
ACY1	2
RAD51AP2	2
RNF223	2
AC233755.2	2
ZFYVE1	2
MRPS24	2
TUBA4A	2
MRPL47	2
AC270286.1	2
CENPVL1	2
NSUN7	2
BCLAF3	2
OPRPN	2
SMDT1	2
BRIX1	2
PCDHB2	2
RPL39	2
USP17L25	2
ITIH2	2
PTPN22	2
FBXO21	2
TBC1D3D	2
SPAM1	2
GATA3	2
AC013489.1	2
RNF225	2
OR52B4	2
CNPY3	2
PTRH2	2
TP53TG3D	2
CTAGE15	2
DDX53	2
IFI30	2
DRAXIN	2
TMEM17	2
AL672043.1	2
BAG4	2
HSD3B7	2
NRG3	2
BCAT1	2
MT-CO2	2
DCAF8L1	2
CRYBG1	2
STUB1	2
CTU1	2
ANAPC11	2
ACSM4	2
CLDN9	2
AL845331.2	2
AC012314.12	2
GAGE12G	2
KCNK9	2
SPCS1	2
MATK	2
AL080251.1	2
BTNL8	2
HBE1	2
TMEM203	2
BNIP3	2
INKA2	2
DEFB113	2
PDP1	2
SMYD3	2
AC092143.1	2
SDHAF4	2
PCID2	2
AC114490.3	2
LDAH	2
MC4R	2
NPAS2	2
ACE	2
GPR42	2
SHISAL2B	2
GALNT17	2
AC008750.8	2
SSTR3	2
RSRC1	2
RASL11A	2
COMMD6	2
BSN	2
PHB2	2
DEFB119	2
NSD2	2
TAF11L6	2
OR2M5	2
AC209539.2	2
CD3D	2
MARVELD2	2
SCAND1	2
NLRP7	2
TOX2	2
SRPRA	2
ZNF3	2
AL117348.2	2
PRR20D	2
ERICH3	2
CISD1	2
ANO1	2
MREG	2
TWISTNB	2
ZNF766	2
NR1I3	2
CT476828.8	2
ZNF394	2
PRR29	2
HMX2	2
NUBP1	2
PRELID3B	2
AQP8	2
HIST1H2AI	2
OR51G1	2
CGB2	2
GLYATL3	2
PLPPR3	2
AC112128.1	2
PROSER2	2
GLMN	2
UBE2N	2
AL020996.2	2
F9	2
MYOF	2
FAM155B	2
LAT2	2
EXOSC2	2
AD000671.1	2
ABCA12	2
VIT	2
UPK3B	2
NPIPB5	2
ELAC1	2
AL109811.4	2
GRAMD2B	2
PQLC2L	2
TH	2
TBPL2	2
POP4	2
BNIP1	2
LRRC30	2
GRAMD2A	2
PCLAF	2
CR753845.2	2
CLEC18C	2
DDI1	2
THAP2	2
XRCC6	2
CIAO2A	2
AL096870.4	2
ST8SIA6	2
IZUMO3	2
AC040162.1	2
ZCCHC7	2
GCGR	2
CBLL2	2
GU182355.1	2
HDGFL3	2
METTL22	2
DYNLL1	2
UGT1A3	2
KDM7A	2
KRTAP9-2	2
TAF11L7	2
MSRA	2
TXNDC9	2
GRB7	2
CHAC1	2
MRPL42	2
MIF	2
WRAP53	2
IQCC	2
PPP1R2	2
CCDC168	2
SLC25A19	2
FAM149A	2
WNK4	2
CFAP300	2
LYRM4	2
PRR16	2
BBS7	2
AKAP6	2
PGA4	2
PRR23D2	2
PCCB	2
GTPBP4	2
IRF2BP1	2
JRKL	2
DUX4	2
AC226593.1	2
HSFX4	2
IGSF10	2
USP43	2
VCY	2
PMEL	2
AL121758.1	2
PID1	2
SSU72P5	2
SERPINB7	2
CEACAM7	2
PTCD2	2
XK	2
NHP2	2
DPH6	2
LDHAL6B	2
SEMA4A	2
C19orf67	2
NAA20	2
OR2S2	2
C11orf74	2
PGLYRP3	2
AC226007.1	2
AC112229.3	2
TBC1D22A	2
CTAGE6	2
APOBEC1	2
SNAPC2	2
ELOA3B	2
FBH1	2
ATP6V0A1	2
DGAT1	2
IL1RN	2
TEX22	2
AOAH	2
RETREG1	2
MRPS22	2
LRRC75A	2
TRIR	2
KCP	2
CDC42EP2	2
SHISA8	2
DDX39A	2
CSRP3	2
RASD1	2
ISLR2	2
GDF3	2
PLA2G1B	2
TSTA3	2
GRPEL1	2
TXNDC2	2
SLC47A2	2
NPM3	2
PMM2	2
PITPNA	2
C3orf30	2
IL1R2	2
P2RY10	2
TAF11L10	2
BSCL2	2
GAGE12C	2
ARL16	2
WASHC3	2
AC011476.6	2
AC084121.8	2
GBE1	2
RGS9BP	2
SRPX2	2
LTA	2
RIDA	2
TP53TG3E	2
PDCD2	2
CHRNA9	2
KLHDC7B	2
FAM216A	2
BIVM	2
YIPF5	2
RASSF9	2
MRPS15	2
C4orf46	2
CCT6A	2
EIF5AL1	2
LTK	2
BCS1L	2
HNRNPA0	2
TTPA	2
SPINT3	2
DMRTB1	2
CRHR2	2
CASP5	2
IFI16	2
IRX3	2
SLC2A1	2
CLDN6	2
OFD1	2
ZNF75A	2
RBM26	2
AC008770.2	2
GIMAP1	2
PLEK2	2
PIP4P1	2
COL13A1	2
HNRNPCL2	2
RGPD2	2
AC139677.2	2
ENO2	2
ADGRG1	2
PNO1	2
MMRN1	2
TSTD2	2
PERM1	2
KRT5	2
KP420440.3	2
TAGAP	2
PGK1	2
LCK	2
COCH	2
PSMB3	2
HIST1H4F	2
OR5AC2	2
FFAR3	2
NLRP2B	2
AL929561.4	2
YPEL1	2
WAS	2
NDUFB11	2
GADD45G	2
HRASLS5	2
EXOSC7	2
AC010132.3	2
RCL1	2
RPF1	2
NOL4L	2
FKBP3	2
DYDC2	2
CLEC4G	2
PSMD6	2
SRFBP1	2
CCDC190	2
AC092442.1	2
ESS2	2
TPI1	2
ROR1	2
N4BP3	2
ACP4	2
AC012314.27	2
EXOC3L4	2
SCGB1D1	2
SCNN1A	2
PABPC4	2
AC136428.1	2
OASL	2
TDRD7	2
Z82190.2	2
RNF165	2
WNT11	2
A1BG	2
FP565260.2	2
PARL	2
LRRC43	2
ULBP3	2
SGMS2	2
INHBA	2
UPRT	2
MORN1	2
AL136295.12	2
AP003419.1	2
LTA4H	2
AC009163.4	2
PEBP1	2
NOC4L	2
SGF29	2
EIF2S3B	2
ENDOG	2
SHOX2	2
RORC	2
KCNE5	2
NFKBIL1	2
TMEM72	2
SECISBP2	2
KRTAP5-5	2
LYAR	2
SOGA3	2
TXNL1	2
PAK1IP1	2
EIF3D	2
VPS4B	2
AC021097.3	2
RAN	2
CRLF3	2
TSPO	2
CASS4	2
FUBP1	2
MASP2	2
CORO1C	2
CALB1	2
OR9Q1	2
AL132671.2	2
PPY	2
DDX21	2
TEX43	2
F8A3	2
ENTPD4	2
RTL9	2
ASB5	2
NCBP2-AS2	2
AC270107.6	2
AC010325.1	2
TIMM23B	2
PTTG1	2
MINDY1	2
CAMKK1	2
CD8B2	2
ODF1	2
NCEH1	2
ITGA3	2
NOP53	2
AC144573.1	2
NKX2-5	2
SLC9A5	2
CYB561A3	2
OR4L1	2
MRM1	2
GADD45GIP1	2
C1orf52	2
PLA2G3	2
HOXA4	2
LHX3	2
GPBAR1	2
FAM9B	2
SNRPE	2
TRAM1L1	2
PLAGL1	2
AL035425.2	2
AC023491.2	2
PFKP	2
BHLHA15	2
ORMDL1	2
COMMD3	2
KRTAP5-3	2
AL772284.2	2
AC254952.1	2
METTL18	2
NPIPB3	2
CASTOR3	2
TAS2R42	2
UQCC2	2
TMEM52	2
ONECUT3	2
ZNF589	2
MYBPC2	2
TFAP2C	2
C1QTNF1	2
TGM5	2
CCDC63	2
OR51C1P	2
DCTPP1	2
INSIG2	2
PTGER3	2
AC012314.33	2
C7orf31	2
CLEC17A	2
RAD9A	2
VIPR2	2
WDR60	2
TRIM63	2
VWA3A	2
CARD16	2
TP63	2
OR52K1	2
NPM1	2
VTA1	2
PRR22	2
POMP	2
TFAM	2
NDUFS4	2
C2CD4A	2
THUMPD3	2
CFAP53	2
PNMA6F	2
CFP	2
SLC9C1	2
KIAA0040	2
NTN4	2
PDCD1	2
TSSK2	2
AP000295.1	2
CST8	2
TGFBR3L	2
AP000351.3	2
PHACTR3	2
CLEC2L	2
AC012314.8	2
MYH15	2
ZNF502	2
POLM	2
IMPDH2	2
ARFIP2	2
ABCB11	2
TNFRSF12A	2
MMP13	2
CCDC195	2
CBWD5	2
AP3S1	2
HSPE1-MOB4	2
IQCF2	2
PRADC1	2
AC097634.4	2
PPDPFL	2
NPIPB8	2
KIF5B	2
DPY30	2
IPO9	2
UBA5	2
COL12A1	2
CFAP73	2
CCDC179	2
PLPBP	2
OR6A2	2
DNAJB9	2
ZNF2	2
SLA	2
AEBP1	2
SMIM28	2
AC011841.1	2
GLIS2	2
ZCCHC8	2
C1orf185	2
C1orf100	2
ILF2	2
RETREG3	2
ACOXL	2
HBZ	2
AMIGO2	2
UPK3A	2
SRSF12	2
MUC5B	2
SLC25A52	2
HJV	2
A4GNT	2
PTGES3L-AARSD1	2
HIST1H4L	2
YOD1	2
MRPS17	2
BIRC8	2
OSGEPL1	2
MAJIN	2
LPL	2
AL445989.1	2
CTSL	2
SNRK	2
KCTD19	2
AC270253.2	2
ACKR4	2
BMP10	2
PRPF4	2
AP000311.1	2
CDC42BPG	2
MRPS14	2
TGIF1	2
FOLR3	2
IGFBP7	2
OR5M3	2
INTS11	2
MDH1	2
AC011498.4	2
ADGRF5	2
TCP10	2
CCAR2	2
OR10G3	2
MEIS3	2
ASAH2B	2
AC010326.2	2
GML	2
SLC15A4	2
CBLC	2
PRR36	2
SPATC1	2
SPANXN5	2
AL031281.2	2
HAO1	2
KMT2D	2
ZNF684	2
AL163195.3	2
SNRNP27	2
TECTA	2
OR14A16	2
MT1HL1	2
ZFP36L1	2
TBC1D10A	2
RPL23	2
ROR2	2
VSIG10L	2
CYB5R3	2
MEDAG	2
STOML3	2
PMPCA	2
PYM1	2
ARPC5L	2
RPL7A	2
PTGES3L	2
MTX2	2
DEFB128	2
PLA2G5	2
TIMM8A	2
AS3MT	2
UGT1A7	2
BTF3L4	2
GAGE12D	2
ABHD18	2
SDHAF3	2
AC011452.1	2
C8B	2
ANPEP	2
FAAP100	2
AC011455.3	2
AL096814.1	2
MYH2	2
SCART1	2
AC116366.3	2
CDC5L	2
KLF10	2
CGB8	2
TSPAN2	2
CLMN	2
TLR10	2
SDS	2
RRH	2
ATF5	2
IFT22	2
TEX30	2
WDR43	2
EIF4EBP1	2
AC067752.1	2
ANXA11	2
ABRA	2
TMPRSS6	2
CCDC130	2
GNA15	2
FOXE3	2
TAS1R1	2
CLEC20A	2
MAGEA1	2
AC000120.2	2
EIF4A1	2
NOP16	2
ELF4	2
NECTIN4	2
CT476828.22	2
AC118549.1	2
C6orf141	2
SH2D2A	2
FUT7	2
KRT77	2
GJB4	2
FAM71B	2
KRTAP19-1	2
CFAP20	2
RPL26L1	2
MIOX	2
AL031708.1	2
AREG	2
ACADS	2
CT476828.6	2
TRAPPC5	2
DDX50	2
PRTN3	2
PDHA1	2
SPINT1	2
EGFL6	2
BTF3	2
SBK2	2
DBF4	2
AL358113.1	2
BRPF1	2
CAMK2N1	2
SUN5	2
NWD2	2
C2orf73	2
CYLC1	2
PBX4	2
DHODH	2
BOLA2B	2
TEAD4	2
TBXT	2
DEDD2	2
ANGPTL8	2
RPS9	2
TRIM52	2
LSP1	2
AP1S3	2
GOLGA8Q	2
OR5T2	2
LONRF3	2
DYNC1LI1	2
RAB11FIP5	2
USPL1	2
ALKBH5	2
METTL6	2
MRPS10	2
HIRIP3	2
BARX1	2
BEX3	2
LYPLA1	2
RGMB	2
SSU72P7	2
2022-12-01	2
CEMIP	2
AC134684.11	2
FAM72C	2
POMGNT2	2
TBX18	2
PHPT1	2
KCNJ14	2
CALHM5	2
AC091167.2	2
TMEM250	2
LPO	2
PPFIA4	2
TTC6	2
RMND5B	2
TCP1	2
OR5B12	2
ICE2	2

## Sheet: NEO1 associated pathway
p-value	q-value	pathway	source	external_id	members_input_overlap	members_input_overlap_geneids	size	effective_size
2.34165e-10	4.8238e-08	Translation	Reactome	R-HSA-72766	RPL7A; RPL26L1; SPCS1; RPL39; EIF3D; MRPS24; RPL29; MRPS22; GADD45GIP1; RPL23; MRPS18C; MRPS17; YARS2; MRPS14; EIF4EBP1; MRPL47; SRP19; MRPS15; EIF4A1; RPS9	90480; 6728; 6203; 51067; 8664; 56945; 6130; 9349; 6170; 1978; 63931; 51121; 51023; 64951; 57129; 51373; 1973; 64960; 6159; 28972	307	277
1.36355e-05	0.00065238	Mitochondrial translation termination	Reactome	R-HSA-5419276	MRPS24; MRPS22; MRPS15; MRPS18C; MRPS17; GADD45GIP1; MRPS14; MRPL47	90480; 56945; 63931; 64951; 51023; 57129; 51373; 64960	88	88
1.36355e-05	0.00065238	Mitochondrial translation elongation	Reactome	R-HSA-5389840	MRPS24; MRPS22; MRPS15; MRPS18C; MRPS17; GADD45GIP1; MRPS14; MRPL47	90480; 56945; 63931; 64951; 51023; 57129; 51373; 64960	88	88
1.36355e-05	0.00065238	Mitochondrial translation initiation	Reactome	R-HSA-5368286	MRPS24; MRPS22; MRPS15; MRPS18C; MRPS17; GADD45GIP1; MRPS14; MRPL47	90480; 56945; 63931; 64951; 51023; 57129; 51373; 64960	88	88
2.01158e-05	0.00065238	Cap-dependent Translation Initiation	Reactome	R-HSA-72737	RPL7A; RPL26L1; RPL39; EIF3D; RPL23; EIF4EBP1; RPL29; EIF4A1; RPS9	6203; 51121; 8664; 6130; 9349; 6170; 1978; 1973; 6159	131	121
2.01158e-05	0.00065238	Eukaryotic Translation Initiation	Reactome	R-HSA-72613	RPL7A; RPL26L1; RPL39; EIF3D; RPL23; EIF4EBP1; RPL29; EIF4A1; RPS9	6203; 51121; 8664; 6130; 9349; 6170; 1978; 1973; 6159	131	121
2.21682e-05	0.00065238	Mitochondrial translation	Reactome	R-HSA-5368287	MRPS24; MRPS22; MRPS15; MRPS18C; MRPS17; GADD45GIP1; MRPS14; MRPL47	90480; 56945; 63931; 64951; 51023; 57129; 51373; 64960	94	94
2.63457e-05	0.000678401	Metabolism of RNA	Reactome	R-HSA-8953854	PUS1; RPP38; ZCRB1; RPL26L1; NOP58; RPL39; RAN; RPL29; RRP7A; RPL23; RPL7A; NHP2; POP4; NOC4L; MRM1; CTU1; EIF4A1; EXOSC7; RPS9; SNRPE	27341; 6130; 85437; 6203; 51121; 10775; 6170; 79050; 10557; 6635; 80324; 79922; 6159; 51602; 23016; 55651; 9349; 5901; 1973; 90353	584	568
8.3448e-05	0.00166313	L13a-mediated translational silencing of Ceruloplasmin expression	Reactome	R-HSA-156827	RPL7A; RPL26L1; RPL39; EIF3D; RPL23; RPL29; EIF4A1; RPS9	6203; 8664; 6130; 9349; 6170; 51121; 1973; 6159	123	113
8.3448e-05	0.00166313	SRP-dependent cotranslational protein targeting to membrane	Reactome	R-HSA-1799339	RPL7A; RPL26L1; SPCS1; RPL39; RPL23; RPL29; SRP19; RPS9	6203; 51121; 6728; 6130; 9349; 6170; 6159; 28972	123	113
8.88078e-05	0.00166313	GTP hydrolysis and joining of the 60S ribosomal subunit	Reactome	R-HSA-72706	RPL7A; RPL26L1; RPL39; EIF3D; RPL23; RPL29; EIF4A1; RPS9	6203; 8664; 6130; 9349; 6170; 51121; 1973; 6159	124	114
0.0001301	0.00223338	rRNA processing	Reactome	R-HSA-72312	MRM1; NOP58; RRP7A; NHP2; NOC4L; RPS9	55651; 6203; 79050; 27341; 79922; 51602	64	63
0.000154947	0.00245532	Mitochondrial protein import	Reactome	R-HSA-1268020	GRPEL1; PMPCA; BCS1L; TIMM9; MTX2; TIMM8A	23203; 26520; 617; 1678; 10651; 80273	65	65
0.000300917	0.00442778	Formation of a pool of free 40S subunits	Reactome	R-HSA-72689	RPL7A; RPL26L1; RPL39; EIF3D; RPL23; RPL29; RPS9	6203; 51121; 8664; 6130; 9349; 6170; 6159	113	103
0.000706734	0.00909895	rRNA modification in the nucleus and cytosol	Reactome	R-HSA-6790901	NOC4L; NHP2; RRP7A; RPS9; NOP58	55651; 6203; 79050; 27341; 51602	58	57
0.000706734	0.00909895	rRNA processing in the nucleus and cytosol	Reactome	R-HSA-8868773	NOC4L; NHP2; RRP7A; RPS9; NOP58	55651; 6203; 79050; 27341; 51602	58	57
0.000774353	0.00909895	Metabolism of proteins	Reactome	R-HSA-392499	DYNLL1; SPCS1; EIF3D; PSMD6; MRPS17; MRPS15; MRPS14; PMM2; VDAC2; RPS9; AREG; RPL7A; RPL29; NOP58; COMMD3; COMMD6; RPL23; TRAPPC5; MRPL47; SRP19; MRPS18C; YARS2; MRPS22; WRAP53; TUBA4A; PTRH2; RPL26L1; RPL39; EIF4A1; MRPS24; TBCC; GADD45GIP1; GNA15; EIF4EBP1; ANPEP; PSMB3; CFP; IGFBP7	6130; 8664; 290; 6903; 5373; 7277; 2769; 23412; 90480; 6203; 51121; 56945; 6159; 6728; 170622; 3490; 5691; 9861; 28972; 5199; 1978; 126003; 57129; 51067; 9349; 1973; 63931; 51023; 51373; 6170; 64960; 51651; 8655; 51602; 374; 64951; 7417; 55135	1935	1819
0.000795054	0.00909895	Cellular responses to stress	Reactome	R-HSA-2262752	RPL7A; RPL29; HSPA6; RPL39; ANAPC11; RPL23; HMGA1; NOX4; ATF5; RPL26L1; AQP8; CHAC1; DEDD2; RPS9; IGFBP7	6130; 50507; 6203; 22809; 51121; 6159; 6170; 3310; 51529; 3159; 162989; 9349; 79094; 343; 3490	554	470
0.000958435	0.0103914	Peptide chain elongation	Reactome	R-HSA-156902	RPL7A; RPL29; RPL39; RPL23; RPL26L1; RPS9	6203; 6130; 9349; 6170; 51121; 6159	100	91
0.00107388	0.010632	Selenocysteine synthesis	Reactome	R-HSA-2408557	RPL7A; RPL29; RPL39; RPL23; RPL26L1; RPS9	6203; 6130; 9349; 6170; 51121; 6159	103	93
0.00109198	0.010632	Cellular responses to external stimuli	Reactome	R-HSA-8953897	RPL7A; RPL29; HSPA6; RPL39; ANAPC11; RPL23; HMGA1; NOX4; ATF5; RPL26L1; AQP8; CHAC1; DEDD2; RPS9; IGFBP7	6130; 50507; 6203; 22809; 51121; 6159; 6170; 3310; 51529; 3159; 162989; 9349; 79094; 343; 3490	569	485
0.00113546	0.010632	Eukaryotic Translation Termination	Reactome	R-HSA-72764	RPL7A; RPL29; RPL39; RPL23; RPL26L1; RPS9	6203; 6130; 9349; 6170; 51121; 6159	103	94
0.00119971	0.0107453	Eukaryotic Translation Elongation	Reactome	R-HSA-156842	RPL7A; RPL29; RPL39; RPL23; RPL26L1; RPS9	6203; 51121; 6130; 9349; 6170; 6159	105	95
0.00126672	0.0108727	Nonsense Mediated Decay (NMD) independent of the Exon Junction Complex (EJC)	Reactome	R-HSA-975956	RPL7A; RPL29; RPL39; RPL23; RPL26L1; RPS9	6203; 6130; 9349; 6170; 51121; 6159	105	96
0.00135825	0.011192	Translocation of ZAP-70 to Immunological synapse	Reactome	R-HSA-202430	PTPN22; CD3D; LCK	26191; 3932; 915	28	18
0.00173084	0.0137135	Response of EIF2AK4 (GCN2) to amino acid deficiency	Reactome	R-HSA-9633012	RPL7A; RPL29; RPL39; RPL23; RPL26L1; RPS9	6203; 51121; 6130; 9349; 6170; 6159	111	102
0.00186315	0.0142152	Mitochondrial calcium ion transport	Reactome	R-HSA-8949215	PHB2; VDAC2; PMPCA	23203; 11331; 7417	20	20
0.0021539	0.0153769	Phosphorylation of CD3 and TCR zeta chains	Reactome	R-HSA-202427	PTPN22; CD3D; LCK	26191; 3932; 915	31	21
0.00224906	0.0153769	RUNX3 regulates YAP1-mediated transcription	Reactome	R-HSA-8951671	TEAD2; TEAD4	8463; 7004	7	6
0.002314	0.0153769	Nonsense Mediated Decay (NMD) enhanced by the Exon Junction Complex (EJC)	Reactome	R-HSA-975957	RPL7A; RPL29; RPL39; RPL23; RPL26L1; RPS9	6203; 6130; 9349; 6170; 51121; 6159	117	108
0.002314	0.0153769	Nonsense-Mediated Decay (NMD)	Reactome	R-HSA-927802	RPL7A; RPL29; RPL39; RPL23; RPL26L1; RPS9	6203; 6130; 9349; 6170; 51121; 6159	117	108
0.00247131	0.0158429	PD-1 signaling	Reactome	R-HSA-389948	CD3D; LCK; PDCD1	3932; 5133; 915	32	22
0.00253795	0.0158429	Selenoamino acid metabolism	Reactome	R-HSA-2408522	RPL7A; RPL29; RPL39; RPL23; RPL26L1; RPS9	6203; 6130; 9349; 6170; 51121; 6159	128	110
0.0031229	0.0189211	2-LTR circle formation	Reactome	R-HSA-164843	HMGA1; XRCC6	2547; 3159	7	7
0.00412981	0.0243069	Integration of provirus	Reactome	R-HSA-162592	HMGA1; XRCC6	2547; 3159	9	8
0.00434818	0.0248812	Protein localization	Reactome	R-HSA-9609507	GRPEL1; PMPCA; BCS1L; TIMM9; MTX2; ACOT8; TIMM8A	23203; 10005; 10651; 617; 80273; 26520; 1678	165	163
0.00526637	0.0293209	YAP1- and WWTR1 (TAZ)-stimulated gene expression	Reactome	R-HSA-2032785	TEAD2; TEAD4	8463; 7004	9	9
0.00570327	0.0309177	Immune System	Reactome	R-HSA-168256	CD70; HSPA6; LAT2; SH2D1A; MIF; DYNLL1; TNFRSF12A; IL1R2; XRCC6; PTPN22; IL12RB1; COMMD3; ANAPC11; CD3D; CNPY3; PDCD1; PSMD6; OASL; IFI30; LTA; WAS; CXCL1; IL1RN; STUB1; IL11; CFD; DGAT1; ANPEP; A1BG; EIF4A1; LCK; CFP; ILF2	290; 3594; 10437; 1; 9861; 2919; 2547; 4068; 3589; 23412; 3557; 10695; 51330; 915; 970; 1675; 1973; 3608; 8694; 5133; 5199; 8638; 3932; 3310; 4049; 7850; 4282; 7454; 7462; 26191; 51529; 8655; 10273	1828	1695
0.00666629	0.0348128	Neutrophil degranulation	Reactome	R-HSA-6798695	CXCL1; DYNLL1; HSPA6; DGAT1; COMMD3; CFD; PSMD6; MIF; ANPEP; ILF2; XRCC6; CFP; A1BG	4282; 8694; 9861; 290; 5199; 1; 3310; 8655; 2919; 2547; 23412; 1675; 3608	487	476
0.00703294	0.0348128	Activation of the mRNA upon binding of the cap-binding complex and eIFs, and subsequent binding to 43S	Reactome	R-HSA-72662	EIF4EBP1; EIF3D; EIF4A1; RPS9	6203; 8664; 1978; 1973	67	61
0.00703294	0.0348128	TCR signaling	Reactome	R-HSA-202403	PTPN22; CD3D; WAS; LCK	26191; 7454; 3932; 915	73	61
0.00715467	0.0348128	Cellular response to starvation	Reactome	R-HSA-9711097	RPL7A; RPL29; RPL39; RPL23; RPL26L1; RPS9	6203; 51121; 6159; 6130; 9349; 6170	145	136
0.00726675	0.0348128	Generation of second messenger molecules	Reactome	R-HSA-202433	CD3D; WAS; LCK	7454; 3932; 915	42	32
0.00791508	0.0363957	Early Phase of HIV Life Cycle	Reactome	R-HSA-162594	HMGA1; XRCC6	2547; 3159	12	11
0.00795052	0.0363957	tRNA processing	Reactome	R-HSA-72306	RAN; PUS1; RPP38; CTU1; POP4	10775; 80324; 10557; 5901; 90353	103	99
